# Supplementary material for: Auricular Acupressure on Specific Points for Hemodialysis Patients with Insomnia: A Pilot Randomized Controlled Trial
Source: PLoS One. 2015 Apr 15;10(4):e0122724. doi: 10.1371/journal.pone.0122724 (PMC4398355; doi:10.1371/journal.pone.0122724)
Supplement: S1 Dataset — (XLS) [file pone.0122724.s003.xls]

## Sheet: 63 cases
ID	gender	age	on the job	marital status	payment	education	primary Diagnosis	comorbidity	Insomnia before or after HD	weekly dialysis time	group	quality0	latency0	duration0	efficiency0	disturbance0	med0	daydisfunction0	PSQI0	hypnotic	quality2	latency2	duration2	efficiency2	disturbance2	med2	daydisfunction2	PSQI2	hypnotic2	quality3	latency3	duration3	efficiency3	disturbance3	med3	daydisfunction3	PSQI3	hypnotic3	quality4	latency4	duration4	efficiency4	disturbance4	med4	daydisfunction4	PSQI4	hypnotic4	quality5	latency5
7	1	41	2	1	2	3	8	3	2	10	1	2	1	1	1	1	0	2	8	2	1	1	1	2	1	0	2	8	2	1	3	1	2	1	0	1	9	2	2	3	1	1	1	0	2	10	2	1	1
10	2	63	2	1	2	1	1	1	2	12	1	2	3	3	3	1	3	2	17	1	2	3	2	3	1	0	2	13	2	1	3	2	3	1	3	2	15	1	1	3	1	1	1	3	2	12	1	2	3
11	2	41	2	1	2	1	1	3	2	10	1	1	2	1	1	1	1	1	8	2	1	3	1	1	1	0	0	7	2	1	0	0	1	1	0	0	3	2	1	3	0	1	1	0	2	8	2	0	0
12	2	72	2	1	2	3	2	1	1	12	1	1	3	1	2	1	0	3	11	2	1	3	1	2	2	0	3	12	2	1	3	2	2	1	0	2	11	2	1	3	1	2	2	0	2	11	2	2	3
13	2	59	2	1	2	3	3	3	2	10	2	3	0	3	3	1	0	3	13	2	1	3	3	1	1	2	3	14	1	3	1	3	3	1	3	3	17	1	3	2	3	1	1	2	2	14	1	2	3
18	2	66	2	1	2	1	2	2	2	12	2	2	0	2	1	1	0	2	8	2	1	0	2	1	1	0	1	6	2	2	0	2	1	1	0	1	7	2	1	0	2	2	1	0	0	6	2	1	0
20	1	69	2	1	2	5	4	3	1	10	2	1	0	1	1	1	3	1	8	1	1	1	1	1	1	3	1	9	1	1	1	1	2	1	3	2	11	1	1	3	0	1	1	3	0	9	1	1	1
22	2	74	2	1	2	3	1	3	1	10	2	1	0	1	1	1	3	1	8	1	1	0	2	2	1	3	1	10	1	1	1	1	1	1	3	0	8	1	1	3	1	0	1	3	0	9	1	1	1
29	2	75	2	1	2	1	3	3	1	10	2	1	0	3	3	1	0	1	9	2	1	0	3	3	1	0	1	9	2	2	1	3	3	1	0	1	11	2	1	0	3	3	1	0	1	9	2	2	1
30	1	72	2	1	2	3	1	1	2	12	2	2	1	2	3	1	3	1	13	2	2	1	1	1	1	0	2	8	2	2	2	2	3	1	0	2	12	2	1	1	2	2	1	0	2	9	2	2	1
32	1	52	2	1	2	3	1	1	2	10	1	2	1	2	1	1	1	2	10	1	1	1	1	1	0	0	0	4	2	1	0	1	0	1	0	0	3	2	1	1	1	1	1	0	0	5	2	1	0
39	1	55	2	1	2	3	3	3	1	12	2	1	0	3	3	1	0	3	11	2	1	3	3	3	1	0	0	11	2	1	1	2	3	1	0	1	9	2	2	3	3	3	1	0	1	13	2	1	3
40	2	59	2	1	2	2	1	3	1	10	2	2	1	3	3	1	3	2	15	1	1	0	1	1	1	2	1	7	1	1	0	1	1	1	2	1	7	1	1	0	1	1	1	2	2	8	1	2	1
43	1	47	2	1	2	4	2	2	2	10	2	1	3	1	1	1	1	1	9	2	1	1	1	0	1	0	0	4	2	1	3	1	1	1	0	0	7	2	1	2	2	2	1	0	2	10	2	1	1
45	1	46	2	1	2	2	2	1	1	10	1	3	3	1	1	1	0	1	10	2	1	1	1	1	1	0	1	6	2	1	3	1	1	1	0	1	8	2	2	3	1	1	1	0	0	8	2	2	2
46	2	45	2	1	2	1	3	3	2	10	2	3	3	3	2	1	3	3	18	1	1	3	0	0	1	3	2	10	1	3	3	3	2	1	3	3	18	1	2	3	1	0	1	3	2	12	1	2	3
50	1	57	2	1	2	1	1	3	2	10	2	1	3	2	2	1	0	1	10	2	1	3	1	2	1	0	1	9	2	1	3	2	0	1	0	1	8	2	2	3	2	2	1	0	0	10	2	2	3
51	2	52	2	1	2	3	5	3	2	10	1	3	0	2	1	1	3	3	13	1	1	1	2	2	1	0	0	7	2	2	3	2	2	1	2	0	12	1	1	3	1	2	1	0	0	8	2	2	3
57	2	61	2	1	2	1	2	2	2	12	2	2	3	2	3	1	3	1	15	1	2	3	3	3	2	3	0	16	1	1	3	3	3	1	3	2	16	1	1	2	1	1	1	3	0	9	1	2	3
65	1	57	2	1	2	2	1	1	2	12	1	3	3	1	3	2	0	3	15	2	1	1	0	1	1	0	1	5	2	2	3	3	3	1	0	3	15	2	1	1	1	0	1	0	0	4	2	3	3
69	2	66	2	1	2	1	4	3	2	12	1	1	3	2	2	1	3	3	15	1	1	1	1	1	1	0	2	7	2	2	2	3	2	1	3	3	16	1	2	3	2	3	1	3	3	17	1	2	3
74	1	48	2	1	2	3	2	2	2	10	1	2	3	1	0	1	0	1	8	2	1	1	1	0	1	0	1	5	2	1	1	1	0	1	0	0	4	2	1	1	1	0	1	0	0	4	2	2	3
75	2	55	2	1	2	2	2	2	2	12	1	1	0	2	2	1	3	1	10	1	1	0	2	2	1	3	1	10	1	1	0	2	2	1	3	0	9	1	1	0	1	1	1	3	0	7	1	1	2
77	2	51	2	1	2	3	3	3	2	10	1	1	2	2	3	2	0	1	11	2	1	1	1	2	1	0	1	7	2	2	3	2	2	1	0	2	12	2	3	3	2	3	1	0	3	15	2	2	3
81	1	73	2	1	2	4	1	3	2	12	2	3	3	3	3	1	3	3	19	1	2	3	3	3	1	3	3	18	1	2	3	3	3	1	3	0	15	1	2	3	3	3	2	3	2	18	2	2	3
82	2	55	2	1	2	4	4	3	2	10	1	3	3	1	1	1	3	3	15	1	2	2	1	1	1	3	2	12	1	2	3	2	3	1	0	0	11	2	2	3	2	2	1	0	0	10	2	2	3
89	2	72	2	1	2	2	8	1	2	10	1	2	3	2	3	1	0	2	13	2	2	0	2	2	1	0	3	10	2	2	1	3	3	1	0	2	12	2	2	1	3	3	1	0	2	12	2	2	1
94	1	63	2	1	2	2	3	3	2	12	1	1	1	2	1	1	0	3	9	2	2	3	2	2	1	1	1	12	2	1	3	2	2	1	0	0	9	2	1	2	2	1	1	0	1	8	2	2	2
95	1	59	2	1	2	4	2	2	2	12	2	2	3	1	3	1	3	1	14	1	1	3	2	3	1	3	2	15	1	2	3	2	3	1	3	0	14	1	2	3	1	2	1	3	2	14	1	2	3
96	2	69	2	1	2	2	1	3	2	12	1	2	3	3	3	1	0	2	14	2	1	0	0	0	1	0	0	2	2	2	3	3	3	1	0	3	15	2	3	3	3	3	1	0	3	16	2	3	3
101	2	74	2	1	2	2	3	3	1	10	2	1	3	3	3	1	2	1	14	2	2	3	3	3	1	0	2	14	2	1	3	3	3	1	0	2	13	2	3	3	3	3	1	0	1	14	2	1	3
103	1	37	1	1	2	2	3	3	2	10	1	2	3	2	1	1	3	3	15	1	1	3	1	2	1	0	0	8	2	2	3	3	3	1	0	2	14	2	1	3	3	2	1	0	2	12	2	1	2
116	1	66	2	1	2	1	1	1	2	12	1	3	3	3	3	1	2	3	18	1	1	0	0	2	1	0	0	4	2	2	3	2	3	1	0	2	13	2	2	3	3	3	1	0	2	14	2	2	3
120	2	62	2	1	2	1	3	3	1	12	2	2	3	2	3	1	2	2	15	1	0	0	1	0	1	0	0	2	1	2	3	2	2	1	3	0	13	1	2	3	2	2	1	3	0	13	1	1	2
122	1	48	1	1	2	2	8	1	1	10	2	2	3	1	1	1	3	3	14	1	1	3	2	3	1	3	2	15	1	2	3	2	2	1	3	3	16	1	1	3	0	2	1	3	2	12	1	2	3
128	1	61	2	1	2	1	3	3	2	12	2	3	3	3	3	1	3	1	17	1	2	3	2	3	1	3	1	15	1	3	3	3	3	1	3	3	19	1	3	3	3	1	1	3	2	16	1	3	3
130	2	65	2	1	2	1	1	3	1	12	2	2	1	1	0	1	2	1	8	1	2	1	1	0	1	0	1	6	2	2	1	3	2	1	2	2	13	1	2	1	1	2	1	3	2	12	1	1	0
131	2	48	2	1	2	3	3	3	2	12	2	2	3	2	2	1	0	2	12	2	1	2	1	0	1	0	1	6	2	2	3	1	1	1	0	2	10	2	2	3	2	2	1	0	2	12	2	1	3
133	2	51	2	1	2	3	1	3	2	10	2	1	0	2	0	1	3	1	8	1	1	0	1	0	1	3	1	7	1	1	3	1	1	1	3	0	10	1	1	2	1	1	1	3	0	9	1	1	3
136	2	38	1	1	2	2	1	3	1	12	2	2	1	1	1	1	0	2	8	2	1	1	1	1	1	0	0	5	2	1	0	1	0	1	0	2	5	2	1	0	1	0	1	0	2	5	2	0	1
152	1	52	2	1	2	4	7	1	2	12	2	2	0	3	2	1	0	1	9	2	1	0	0	1	1	0	2	5	2	1	0	1	1	1	0	1	5	2	1	0	1	1	1	0	2	6	2	2	0
158	2	44	2	1	2	4	2	2	1	12	1	1	3	1	1	1	3	2	12	1	2	3	2	3	1	0	2	13	2	3	3	3	3	1	0	3	16	2	3	3	3	3	1	0	3	16	2	3	3
159	2	52	1	1	2	3	3	3	2	10	1	1	1	2	1	2	1	1	9	2	1	0	2	1	1	0	1	6	2	1	1	1	1	1	0	2	7	2	1	2	2	1	1	0	2	9	2	1	2
164	2	65	2	1	2	2	2	2	1	12	2	3	3	3	3	1	3	3	19	1	1	3	0	1	1	2	0	8	1	1	3	0	1	1	1	0	7	1	2	3	0	1	1	3	0	10	1	2	3
165	2	53	2	1	2	1	1	3	1	12	2	2	3	3	3	1	0	3	15	2	3	3	3	3	1	2	3	18	1	3	3	3	3	1	0	3	16	2	2	3	3	3	1	0	2	14	2	2	3
169	1	68	2	2	2	1	8	3	2	12	1	3	3	3	3	1	0	3	16	2	1	1	1	1	1	0	1	6	2	1	2	0	1	1	0	2	7	2	1	2	1	1	1	0	0	6	2	1	3
176	2	50	2	1	2	3	1	3	2	10	2	1	3	0	1	1	0	2	8	2	1	3	1	2	1	0	0	8	2	1	1	0	1	1	0	0	4	2	1	3	1	2	1	0	0	8	2	2	3
179	1	52	2	1	2	3	1	3	2	12	1	2	3	3	3	1	3	1	16	1	3	2	3	3	1	3	2	17	1	2	3	3	3	1	3	3	18	1	2	3	3	3	1	3	3	18	1	2	3
182	1	59	2	1	2	3	3	3	1	12	1	2	1	2	1	1	0	2	9	2	1	1	2	2	1	0	2	9	2	1	1	2	1	1	0	2	8	2	1	1	2	1	1	0	2	8	2	1	1
191	1	52	1	1	2	3	3	3	2	10	1	1	1	2	2	1	0	2	9	2	2	1	2	1	1	0	1	8	2	1	0	2	1	1	0	1	6	2	1	0	2	0	1	0	2	6	2	2	1
198	1	64	2	1	2	1	1	3	2	12	1	1	3	3	1	1	0	1	10	2	1	0	1	0	1	0	2	5	2	1	1	2	1	1	0	1	7	2	1	1	1	0	1	0	1	5	2	1	1
199	2	71	2	1	2	1	1	3	2	12	1	2	0	3	3	1	0	3	12	2	2	3	3	3	1	0	3	15	2	2	3	2	3	1	0	3	14	2	1	2	3	3	1	0	3	13	2	2	3
201	1	55	2	1	2	3	1	1	2	10	2	2	1	1	2	1	0	2	9	2	1	0	0	0	1	0	0	2	2	2	0	1	1	1	0	0	5	2	2	1	2	1	1	0	0	7	2	2	3
205	1	32	1	2	2	2	3	3	1	10	1	3	3	3	2	1	3	3	18	1	1	1	0	0	1	3	2	8	1	1	0	1	1	1	3	2	9	1	2	3	2	1	2	3	3	16	1	1	1
220	1	28	1	2	2	3	4	3	2	10	1	1	1	1	2	1	0	2	8	2	1	0	0	1	1	0	0	3	2	1	0	1	1	1	0	0	4	2	1	1	1	1	1	0	0	5	2	1	1
236	1	63	2	1	2	3	5	3	2	12	1	2	1	3	3	1	0	1	11	2	1	0	1	0	1	0	1	4	2	1	0	1	1	1	0	1	5	2	1	0	1	1	1	0	2	6	2	1	0
247	2	71	2	1	2	1	2	2	1	12	2	2	0	2	2	1	0	3	10	2	1	1	2	2	1	0	2	9	2	1	3	2	2	1	0	1	10	2	1	1	2	2	1	0	0	7	2	1	1
248	1	49	1	1	2	3	3	3	2	12	1	2	3	3	3	1	0	1	13	2	1	3	3	1	1	0	1	10	2	2	3	3	1	1	0	1	11	2	2	3	3	3	1	0	0	12	2	1	3
25	2	35	1	1	2	4	1	3	1	10	1	3	3	1	2	1	0	1	11	2
36	2	46	2	2	2	3	4	3	2	10	2	2	3	2	3	1	3	1	15	1
147	2	30	1	1	2	4	1	1	2	10	1	1	2	1	1	1	1	1	8	2
183	2	50	2	1	2	3	1	3	2	12	2	1	3	1	1	1	0	1	8	2
202	2	55	2	1	2	2	1	3	2	12	2	2	1	3	3	1	0	3	13	2
[truncated: 27 more columns]

## Sheet: codes
ID	gender	on the job	marital status	payment	education	primary Diagnosis	comorbidity	Insomnia before or after HD	group	hypnotic
	1=male	1=on the job	1=married	1=self pay	1=5 or 6 years (primary school) or less	1=primary glomerulonephritis	1=none	1=before dialysis	1=treatment group	1=taking hypnotic
	2=female	2=out of job	2=single	2=medical insurance	2=9 years (middle school)	2=diabetic nephropathy	2=diabetics	2=after dialysis	2=control group	2=free of hypnotic
				3=socialized medicine	3=12 years (high school)	3=hypertensive renal disease	3=hypertension
					4=college	4=obstructive nephropathy
						5=hyperuricemia
						6=polycystic kidney
						7=lupus nephritis
						8=others
